# Supplementary material for: Rapid Acidification and Off-Flavor Reduction of Pea Protein by Fermentation with Lactic Acid Bacteria and Yeasts
Source: Foods. 2024 Feb 15;13(4):588. doi: 10.3390/foods13040588 (PMC10888418; doi:10.3390/foods13040588)
Supplement: Supplementary file 1 [file foods-13-00588-s001.zip]

Archive with 1 entries (1 files):
- foods-2849575-supplementary.pdf
